# Supplementary material for: Gut Dysbiosis in Chagas Disease. A Possible Link to the Pathogenesis
Source: Front Cell Infect Microbiol. 2020 Aug 19;10:402. doi: 10.3389/fcimb.2020.00402 (PMC7466656; doi:10.3389/fcimb.2020.00402)
Supplement: Supplementary file 1 [file Table_1.XLSX]

## Sheet: Plan3
Supplementary Table 1. Relative abundance of Bacteria at the family level of stool samples from patients in the control group and from the indeterminate, cardiac and megacolon clinical forms of Chagas' disease.
Phylum	Family	Control*	Indeterminate*	Cardiac*	Megacolon*	FDR_P	p-value	P-value Bonferroni correction
Bacteroidetes	Bacteroidaceae	25.96%	14.30%	16.63%	19.04%	0.495	0.086	1
Firmicutes	Ruminococcaceae	22.52%	23.74%	27.19%	20.30%	0.848	0.802	1
Firmicutes	Lachnospiraceae	15.62%	17.44%	14.61%	12.34%	0.623	0.190	1
Bacteroidetes	Prevotellaceae	12.46%	13.86%	20.15%	15.58%	0.807	0.667	1
Firmicutes	Other	5.45%	7.11%	3.91%	9.68%	0.501	0.092	1
Proteobacteria	Alcaligenaceae	2.26%	1.54%	1.52%	1.20%	0.437	0.071	1
Firmicutes	Erysipelotrichaceae	1.64%	2.81%	1.60%	1.79%	0.623	0.229	1
Bacteroidetes	Odoribacteraceae	1.48%	1.18%	0.99%	1.65%	0.285	0.018	1
Proteobacteria	Enterobacteriaceae	1.28%	0.55%	0.93%	2.39%	0.746	0.540	1
Bacteroidetes	Paraprevotellaceae	1.22%	0.78%	1.12%	1.54%	0.816	0.722	1
Firmicutes	Clostridiaceae	1.12%	1.57%	0.88%	0.91%	0.746	0.523	1
Bacteroidetes	Porphyromonadaceae	0.94%	0.74%	0.75%	1.29%	0.596	0.129	1
Bacteroidetes	Rikenellaceae	0.81%	0.82%	0.39%	0.87%	0.285	0.029	1
Proteobacteria	Succinivibrionaceae	0.78%	3.35%	2.26%	0.01%	0.635	0.318	1
Tenericutes	Other	0.73%	1.54%	0.99%	2.54%	0.720	0.391	1
Firmicutes	Streptococcaceae	0.69%	0.80%	0.76%	0.30%	0.760	0.566	1
Firmicutes	Veillonellaceae	0.69%	0.83%	1.23%	0.42%	0.596	0.124	1
Actinobacteria	Bifidobacteriaceae	0.52%	1.04%	0.55%	0.51%	0.577	0.112	1
Fusobacteria	Fusobacteriaceae	0.45%	1.55%	0.52%	0.03%	0.623	0.286	1
Proteobacteria	Desulfovibrionaceae	0.37%	0.36%	0.24%	0.46%	0.746	0.484	1
Proteobacteria	Other	0.36%	0.12%	0.02%	0.11%	0.241	0.010	0.963
Firmicutes	Lactobacillaceae	0.32%	0.44%	0.12%	0.10%	0.623	0.268	1
Lentisphaerae	Victivallaceae	0.30%	0.47%	0.21%	0.66%	0.720	0.388	1
Bacteroidetes	S24-7	0.29%	0.36%	0.51%	0.65%	0.875	0.839	1
Bacteroidetes	Barnesiellaceae	0.27%	0.30%	0.17%	0.50%	0.623	0.173	1
Firmicutes	Peptostreptococcaceae	0.26%	0.35%	0.23%	0.22%	0.987	0.977	1
Firmicutes	Christensenellaceae	0.19%	0.34%	0.24%	3.25%	0.596	0.134	1
Proteobacteria	Other	0.16%	0.01%	0.00%	0.00%	0.623	0.280	1
Firmicutes	Leuconostocaceae	0.16%	0.18%	0.18%	0.01%	0.746	0.512	1
Actinobacteria	Coriobacteriaceae	0.11%	0.12%	0.09%	0.12%	0.746	0.524	1
Bacteroidetes	Other	0.10%	0.38%	0.13%	0.71%	0.822	0.747	1
Proteobacteria	Pasteurellaceae	0.07%	0.13%	0.14%	0.17%	0.807	0.687	1
Firmicutes	Mogibacteriaceae	0.05%	0.07%	0.04%	0.08%	0.623	0.198	1
Verrucomicrobia	Verrucomicrobiaceae	0.05%	0.03%	0.01%	0.06%	0.158	0.005	0.475
Firmicutes	Turicibacteraceae	0.04%	0.05%	0.08%	0.01%	0.623	0.291	1
Cyanobacteria	Other	0.04%	0.13%	0.13%	0.16%	0.884	0.857	1
Tenericutes	Other	0.04%	0.14%	0.33%	0.06%	0.785	0.614	1
Firmicutes	Peptococcaceae	0.04%	0.06%	0.06%	0.03%	0.623	0.207	1
Elusimicrobia	Elusimicrobiaceae	0.03%	0.10%	0.01%	0.01%	0.746	0.444	1
Tenericutes	Anaeroplasmataceae	0.01%	0.01%	0.00%	0.00%	0.437	0.070	1
Firmicutes	Enterococcaceae	0.01%	0.13%	0.01%	0.06%	0.720	0.400	1
Verrucomicrobia	Cerasicoccaceae	0.01%	0.02%	0.01%	0.08%	0.285	0.036	1
Bacteroidetes	Cryomorphaceae	0.01%	0.01%	0.01%	0.03%	0.623	0.194	1
Firmicutes	Dehalobacteriaceae	0.01%	0.01%	0.01%	0.01%	0.720	0.381	1
Proteobacteria	Other	0.01%	0.00%	0.00%	0.00%	0.623	0.300	1
Proteobacteria	Oxalobacteraceae	0.01%	0.01%	0.01%	0.01%	0.623	0.250	1
Proteobacteria	Comamonadaceae	0.01%	0.00%	0.01%	0.00%	0.746	0.540	1
Actinobacteria	Actinomycetaceae	0.00%	0.01%	0.00%	0.00%	0.610	0.149	1
Firmicutes	Eubacteriaceae	0.00%	0.00%	0.00%	0.01%	0.746	0.478	1
Firmicutes	Aerococcaceae	0.00%	0.00%	0.01%	0.00%	0.623	0.292	1
Bacteroidetes	ML635J-40	0.00%	0.00%	0.00%	0.00%	0.807	0.700	1
Firmicutes	Other	0.00%	0.00%	0.00%	0.00%	0.785	0.617	1
Cyanobacteria	Other	0.00%	0.01%	0.00%	0.00%	0.285	0.036	1
Actinobacteria	Micrococcaceae	0.00%	0.01%	0.00%	0.00%	0.623	0.204	1
Firmicutes	Gemellaceae	0.00%	0.00%	0.00%	0.00%	0.623	0.305	1
Firmicutes	Tissierellaceae	0.00%	0.00%	0.00%	0.00%	0.793	0.631	1
Proteobacteria	Pseudomonadaceae	0.00%	0.00%	0.01%	0.00%	0.285	0.039	1
Proteobacteria	Campylobacteraceae	0.00%	0.00%	0.00%	0.00%	0.816	0.733	1
Proteobacteria	Rhodocyclaceae	0.00%	0.00%	0.00%	0.00%	0.623	0.302	1
Other	Other	0.00%	0.00%	0.00%	0.00%	0.986	0.966	1
Firmicutes	Carnobacteriaceae	0.00%	0.00%	0.00%	0.00%	0.158	0.005	0.471
Proteobacteria	Moraxellaceae	0.00%	0.00%	0.00%	0.00%	0.848	0.790	1
Actinobacteria	Corynebacteriaceae	0.00%	0.00%	0.00%	0.00%	0.623	0.245	1
Cyanobacteria	Nostocaceae	0.00%	0.00%	0.00%	0.00%	0.816	0.725	1
Proteobacteria	Rhodobacteraceae	0.00%	0.00%	0.00%	0.00%	0.746	0.498	1
Proteobacteria	Xanthomonadaceae	0.00%	0.00%	0.00%	0.00%	0.610	0.148	1
Bacteroidetes	Cytophagaceae	0.00%	0.00%	0.00%	0.00%	0.807	0.700	1
Proteobacteria	Tremblayaceae	0.00%	0.00%	0.00%	0.00%	0.746	0.464	1
Bacteroidetes	p-2534-18B5	0.00%	0.03%	0.00%	0.00%	0.623	0.292	1
Actinobacteria	Dermacoccaceae	0.00%	0.00%	0.00%	0.00%	0.807	0.700	1
Firmicutes	Staphylococcaceae	0.00%	0.00%	0.00%	0.00%	0.746	0.537	1
Proteobacteria	Neisseriaceae	0.00%	0.00%	0.00%	0.00%	0.623	0.254	1
Actinobacteria	Other	0.00%	0.00%	0.00%	0.00%	0.623	0.216	1
Proteobacteria	Burkholderiaceae	0.00%	0.00%	0.00%	0.00%	0.768	0.588	1
Firmicutes	EtOH8	0.00%	0.00%	0.00%	0.00%	0.758	0.557	1
Synergistetes	Synergistaceae	0.00%	0.00%	0.00%	0.00%	0.285	0.033	1
Actinobacteria	Intrasporangiaceae	0.00%	0.00%	0.00%	0.00%	0.623	0.271	1
Proteobacteria	Sphingomonadaceae	0.00%	0.00%	0.00%	0.00%	0.623	0.191	1
Firmicutes	Bacillaceae	0.00%	0.00%	0.00%	0.00%	0.988	0.988	1
Firmicutes	Syntrophomonadaceae	0.00%	0.00%	0.00%	0.00%	0.623	0.224	1
Verrucomicrobia	RFP12	0.00%	0.00%	0.00%	0.00%	0.848	0.805	1
Proteobacteria	Other	0.00%	0.00%	0.00%	0.00%	0.746	0.502	1
Proteobacteria	Rhizobiaceae	0.00%	0.00%	0.00%	0.00%	0.807	0.699	1
Proteobacteria	Methylobacteriaceae	0.00%	0.00%	0.00%	0.00%	0.285	0.041	1
TM7	Other	0.00%	0.00%	0.00%	0.00%	0.768	0.587	1
Deferribacteres	Deferribacteraceae	0.00%	0.00%	0.00%	0.00%	0.807	0.699	1
Bacteroidetes	Weeksellaceae	0.00%	0.00%	0.00%	0.00%	0.720	0.377	1
Actinobacteria	Nocardioidaceae	0.00%	0.00%	0.00%	0.00%	0.720	0.405	1
Actinobacteria	Rubrobacteraceae	0.00%	0.00%	0.00%	0.00%	0.746	0.512	1
Lentisphaerae	R4-45B	0.00%	0.02%	0.00%	0.00%	0.848	0.797	1
Proteobacteria	Aeromonadaceae	0.00%	0.00%	0.00%	0.00%	0.264	0.013	1
Proteobacteria	Other	0.00%	0.00%	0.00%	0.02%	0.285	0.037	1
Proteobacteria	mitochondria	0.00%	0.00%	0.00%	0.00%	0.285	0.037	1
Proteobacteria	Helicobacteraceae	0.00%	0.00%	0.00%	0.00%	0.623	0.208	1
Actinobacteria	Kineosporiaceae	0.00%	0.00%	0.00%	0.00%	0.746	0.481	1
Proteobacteria	Rhodospirillaceae	0.00%	0.00%	0.00%	0.00%	0.746	0.481	1
*Data re expressed as mean. False discovery rate. Kruskall-Wallis H-test, significant difference when p<0.05.
