# Supplementary material for: Gut Dysbiosis in Chagas Disease. A Possible Link to the Pathogenesis
Source: Front Cell Infect Microbiol. 2020 Aug 19;10:402. doi: 10.3389/fcimb.2020.00402 (PMC7466656; doi:10.3389/fcimb.2020.00402)
Supplement: Supplementary file 2 [file Table_2.XLSX]

## Sheet: Plan3
Supplementary Table 2. Relative abundance of Bacteria at the genus level of stool samples from patients in the control group and from the indeterminate, cardiac and megacolon clinical forms of Chagas' disease.
Phylum	Genus	Control*	Indeterminate*	Cardiac*	Megacolon*	FDR_P	p-value	P-value Bonferroni correction
Bacteroidetes	Bacteroides	25.96%	14.30%	16.63%	19.04%	0.567	0.086	1
Bacteroidetes	Prevotella	12.46%	13.86%	20.15%	15.58%	0.803	0.667	1
Firmicutes	Faecalibacterium	12.02%	11.14%	13.38%	8.56%	0.803	0.705	1
Firmicutes	Other	9.21%	11.15%	12.48%	10.13%	0.716	0.404	1
Firmicutes	Other	5.45%	7.11%	3.91%	9.68%	0.567	0.092	1
Firmicutes	Other	5.12%	6.83%	5.01%	3.83%	0.567	0.125	1
Firmicutes	Blautia	4.92%	4.53%	4.18%	4.19%	0.766	0.562	1
Proteobacteria	Sutterella	2.26%	1.54%	1.51%	1.20%	0.565	0.073	1
Firmicutes	Coprococcus	1.96%	1.91%	1.48%	1.68%	0.649	0.286	1
Firmicutes	Roseburia	1.37%	1.62%	1.63%	0.88%	0.565	0.078	1
Proteobacteria	Other	1.28%	0.55%	0.92%	2.38%	0.766	0.560	1
Bacteroidetes	Odoribacter	0.97%	0.77%	0.67%	0.99%	0.594	0.193	1
Bacteroidetes	Parabacteroides	0.94%	0.74%	0.75%	1.29%	0.567	0.127	1
Firmicutes	Ruminococcus	0.94%	1.15%	1.03%	1.22%	0.768	0.569	1
Bacteroidetes	Prevotella	0.88%	0.45%	0.78%	1.04%	0.589	0.150	1
Firmicutes	[Eubacterium]	0.88%	1.59%	0.78%	0.49%	0.567	0.112	1
Bacteroidetes	Other	0.78%	0.78%	0.37%	0.80%	0.446	0.048	1
Proteobacteria	Succinivibrio	0.77%	3.32%	2.26%	0.01%	0.590	0.174	1
Firmicutes	Dorea	0.73%	0.69%	0.65%	0.49%	0.803	0.670	1
Tenericutes	Other	0.73%	1.54%	0.99%	2.54%	0.716	0.391	1
Firmicutes	Lachnospira	0.71%	0.82%	0.86%	0.72%	0.803	0.667	1
Firmicutes	Streptococcus	0.66%	0.76%	0.73%	0.24%	0.726	0.477	1
Firmicutes	Other	0.59%	1.15%	0.55%	0.42%	0.726	0.434	1
Firmicutes	Clostridium	0.53%	0.42%	0.33%	0.49%	0.822	0.746	1
Bacteroidetes	Butyricimonas	0.52%	0.41%	0.32%	0.66%	0.497	0.056	1
Actinobacteria	Bifidobacterium	0.52%	1.04%	0.55%	0.51%	0.567	0.113	1
Firmicutes	Dialister	0.50%	0.53%	1.02%	0.32%	0.357	0.023	1
Firmicutes	Ruminococcus	0.49%	0.52%	0.42%	0.42%	0.707	0.375	1
Fusobacteria	Fusobacterium	0.45%	1.55%	0.52%	0.03%	0.649	0.286	1
Proteobacteria	Other	0.36%	0.12%	0.02%	0.11%	0.240	0.010	1
Firmicutes	Oscillospira	0.33%	0.29%	0.27%	0.37%	0.656	0.319	1
Firmicutes	Other	0.32%	0.65%	0.46%	0.71%	0.567	0.136	1
Firmicutes	Catenibacterium	0.32%	0.39%	0.26%	0.16%	0.803	0.696	1
Firmicutes	Lactobacillus	0.32%	0.41%	0.11%	0.10%	0.726	0.441	1
Bacteroidetes	Other	0.29%	0.36%	0.51%	0.65%	0.894	0.839	1
Bacteroidetes	Other	0.27%	0.30%	0.17%	0.50%	0.590	0.173	1
Firmicutes	Other	0.26%	0.35%	0.23%	0.22%	0.987	0.977	1
Proteobacteria	Desulfovibrio	0.25%	0.28%	0.16%	0.34%	0.766	0.548	1
Bacteroidetes	Paraprevotella	0.25%	0.21%	0.19%	0.22%	0.766	0.563	1
Lentisphaerae	Other	0.19%	0.42%	0.13%	0.60%	0.649	0.280	1
Firmicutes	Other	0.19%	0.34%	0.23%	3.25%	0.567	0.124	1
Firmicutes	Lachnobacterium	0.18%	0.48%	0.28%	0.08%	0.594	0.227	1
Proteobacteria	Other	0.16%	0.01%	0	0	0.649	0.280	1
Firmicutes	Anaerostipes	0.16%	0.03%	0.07%	0.04%	0.757	0.525	1
Firmicutes	Other	0.15%	0.18%	0.16%	0.01%	0.768	0.584	1
Proteobacteria	Bilophila	0.11%	0.07%	0.07%	0.11%	0.177	0.006	1
Lentisphaerae	Victivallis	0.10%	0.05%	0.08%	0.06%	0.920	0.882	1
Bacteroidetes	Other	0.10%	0.38%	0.13%	0.71%	0.822	0.747	1
Firmicutes	Phascolarctobacterium	0.09%	0.09%	0.05%	0.06%	0.594	0.196	1
Firmicutes	RFN20	0.08%	0.10%	0.05%	0.38%	0.594	0.222	1
Proteobacteria	Haemophilus	0.07%	0.13%	0.14%	0.17%	0.803	0.687	1
Actinobacteria	Collinsella	0.06%	0.06%	0.05%	0.05%	0.689	0.355	1
Firmicutes	Mitsuokella	0.06%	0.15%	0.10%	0	0.590	0.169	1
Firmicutes	Other	0.05%	0.06%	0.04%	0.07%	0.614	0.243	1
Verrucomicrobia	Akkermansia	0.05%	0.03%	0.01%	0.06%	0.177	0.005	0.949
Bacteroidetes	Other	0.05%	0.09%	0.09%	0.05%	0.726	0.478	1
Firmicutes	Turicibacter	0.04%	0.05%	0.08%	0.01%	0.649	0.291	1
Cyanobacteria	Other	0.04%	0.13%	0.13%	0.16%	0.903	0.857	1
Tenericutes	Other	0.04%	0.14%	0.33%	0.06%	0.768	0.614	1
Actinobacteria	Other	0.04%	0.04%	0.03%	0.06%	0.590	0.187	1
Bacteroidetes	CF231	0.03%	0.04%	0.06%	0.24%	0.768	0.600	1
Firmicutes	Lactococcus	0.03%	0.04%	0.03%	0.06%	0.716	0.403	1
Bacteroidetes	Alistipes	0.02%	0.04%	0.02%	0.07%	0.357	0.023	1
Firmicutes	Holdemania	0.02%	0.01%	0.02%	0.01%	0.594	0.216	1
Elusimicrobia	Other	0.02%	0.10%	0.01%	0.01%	0.716	0.386	1
Firmicutes	Other	0.02%	0.02%	0.02%	0.02%	0.720	0.421	1
Firmicutes	Acidaminococcus	0.02%	0.02%	0.01%	0.01%	0.567	0.124	1
Tenericutes	Other	0.01%	0.01%	0	0	0.565	0.070	1
Firmicutes	Enterococcus	0.01%	0.13%	0.01%	0.06%	0.716	0.400	1
Firmicutes	Peptococcus	0.01%	0.04%	0.04%	0	0.567	0.087	1
Verrucomicrobia	Other	0.01%	0.02%	0.01%	0.08%	0.382	0.036	1
Firmicutes	Leuconostoc	0.01%	0.01%	0.02%	0.01%	0.903	0.859	1
Firmicutes	Anaerotruncus	0.01%	0.01%	0.01%	0.02%	0.594	0.225	1
Firmicutes	Megasphaera	0.01%	0.01%	0.01%	0	0.960	0.931	1
Firmicutes	Dehalobacterium	0.01%	0.01%	0.01%	0.01%	0.718	0.414	1
Proteobacteria	Other	0.01%	0	0	0	0.650	0.300	1
Firmicutes	Veillonella	0.01%	0.01%	0.01%	0	0.766	0.544	1
Proteobacteria	Other	0.01%	0.02%	0	0	0.594	0.207	1
Proteobacteria	Oxalobacter	0.01%	0.01%	0.01%	0.01%	0.621	0.250	1
Firmicutes	Butyrivibrio	0.01%	0.01%	0.03%	0	0.993	0.993	1
Bacteroidetes	Other	0.01%	0	0	0	0.649	0.295	1
Elusimicrobia	Elusimicrobium	0.01%	0	0	0	0.967	0.947	1
Proteobacteria	Other	0.01%	0.01%	0.01%	0.01%	0.656	0.319	1
Firmicutes	rc4-4	0.01%	0.01%	0	0	0.590	0.160	1
Proteobacteria	Comamonas	0.01%	0	0	0	0.803	0.700	1
Firmicutes	Coprobacillus	0.01%	0.01%	0.01%	0.02%	0.567	0.096	1
Bacteroidetes	Fluviicola	0	0.01%	0.01%	0.03%	0.589	0.150	1
Firmicutes	Bulleidia	0	0.04%	0.02%	0	0.565	0.071	1
Actinobacteria	Slackia	0	0.01%	0	0	0.567	0.124	1
Firmicutes	Mogibacterium	0	0.01%	0	0	0.612	0.237	1
Firmicutes	Eubacterium	0	0	0	0	0.689	0.355	1
Actinobacteria	Actinomyces	0	0.01%	0	0	0.567	0.103	1
Euryarchaeota	vadinCA11	0	0	0	0	0.718	0.411	1
Firmicutes	Other	0	0	0.01%	0	0.676	0.335	1
Bacteroidetes	Other	0	0	0	0	0.803	0.700	1
Firmicutes	Other	0	0	0	0	0.768	0.617	1
Cyanobacteria	Other	0	0.01%	0	0	0.382	0.036	1
Actinobacteria	Adlercreutzia	0	0	0	0	0.567	0.098	1
Firmicutes	Other	0	0.01%	0	0.01%	0.768	0.595	1
Firmicutes	cc_115	0	0.01%	0	0.02%	0.590	0.167	1
Proteobacteria	Other	0	0	0	0	0.567	0.136	1
Firmicutes	Christensenella	0	0	0	0	0.590	0.187	1
Actinobacteria	Rothia	0	0.01%	0	0	0.594	0.204	1
Firmicutes	PSB-M-3	0	0	0	0	0.726	0.434	1
Firmicutes	Other	0	0	0	0	0.650	0.305	1
Firmicutes	Megamonas	0	0.01%	0.03%	0	0.768	0.591	1
Actinobacteria	Eggerthella	0	0	0	0	0.590	0.174	1
Proteobacteria	Pseudomonas	0	0	0.01%	0	0.382	0.039	1
Proteobacteria	Serratia	0	0	0	0.01%	0.565	0.076	1
Proteobacteria	Campylobacter	0	0	0	0	0.903	0.862	1
Proteobacteria	Azoarcus	0	0	0	0	0.650	0.302	1
Firmicutes	Other	0	0.03%	0	0	0.567	0.124	1
Other	Other	0	0	0	0	0.981	0.966	1
Firmicutes	Granulicatella	0	0	0	0	0.177	0.005	0.943
Firmicutes	WAL_1855D	0	0	0	0	0.768	0.574	1
Actinobacteria	Corynebacterium	0	0	0	0	0.614	0.245	1
Cyanobacteria	Other	0	0	0	0	0.808	0.725	1
Proteobacteria	Stenotrophomonas	0	0	0	0	0.824	0.753	1
Bacteroidetes	Spirosoma	0	0	0	0	0.803	0.700	1
Proteobacteria	Acinetobacter	0	0	0	0	0.682	0.341	1
Firmicutes	Papillibacter	0	0	0	0	0.695	0.361	1
Proteobacteria	Proteus	0	0	0	0	0.726	0.478	1
Proteobacteria	Carsonella	0	0	0	0	0.726	0.464	1
Bacteroidetes	Other	0	0.03%	0	0	0.649	0.292	1
Actinobacteria	Dermacoccus	0	0	0	0	0.803	0.700	1
Firmicutes	Weissella	0	0	0	0	0.965	0.941	1
Firmicutes	Clostridium	0	0	0.02%	0	0.766	0.554	1
Proteobacteria	Rubellimicrobium	0	0	0	0	0.734	0.502	1
Firmicutes	Anaerovorax	0	0	0	0	0.726	0.444	1
Firmicutes	24838	0	0	0	0	0.649	0.280	1
Proteobacteria	Enterobacter	0	0	0	0	0.768	0.605	1
Firmicutes	Staphylococcus	0	0	0	0	0.766	0.544	1
Actinobacteria	Alloscardovia	0	0	0	0	0.768	0.577	1
Bacteroidetes	Porphyromonas	0	0	0	0	0.656	0.312	1
Actinobacteria	Other	0	0	0	0	0.726	0.446	1
Bacteroidetes	Other	0	0	0	0	0.808	0.725	1
Proteobacteria	Neisseria	0	0	0	0	0.623	0.254	1
Bacteroidetes	AF12	0	0	0	0	0.177	0.006	1
Actinobacteria	Other	0	0	0	0	0.594	0.216	1
Proteobacteria	Lautropia	0	0	0	0	0.768	0.588	1
Firmicutes	p-75-a5	0	0	0	0	0.734	0.493	1
Actinobacteria	Atopobium	0	0	0	0	0.803	0.677	1
Firmicutes	Other	0	0	0	0	0.766	0.557	1
Firmicutes	Parvimonas	0	0	0	0	0.567	0.130	1
Actinobacteria	Terracoccus	0	0	0	0	0.649	0.271	1
Proteobacteria	Paracoccus	0	0	0	0	0.594	0.217	1
Proteobacteria	Schlegelella	0	0	0	0	0.567	0.133	1
Proteobacteria	Rhodospirillum	0	0	0	0	0.594	0.218	1
Synergistetes	Cloacibacillus	0	0	0	0	0.382	0.030	1
Firmicutes	Oribacterium	0	0	0	0	0.689	0.349	1
Firmicutes	Anaerofustis	0	0	0	0	0.768	0.618	1
Proteobacteria	Moraxella	0	0	0	0	0.803	0.699	1
Proteobacteria	Enhydrobacter	0	0	0	0	0.716	0.389	1
Firmicutes	Peptostreptococcus	0	0	0	0	0.960	0.927	1
Firmicutes	Anoxybacillus	0	0	0	0	0.993	0.988	1
Proteobacteria	Sphingomonas	0	0	0	0	0.656	0.321	1
Euryarchaeota	Methanosphaera	0	0	0	0	0.768	0.619	1
Firmicutes	Syntrophomonas	0	0	0	0	0.594	0.224	1
Verrucomicrobia	Other	0	0	0	0	0.867	0.805	1
Firmicutes	Clostridium	0	0	0	0	0.808	0.725	1
Firmicutes	Other	0	0	0	0	0.589	0.149	1
Proteobacteria	Other	0	0	0	0	0.734	0.502	1
Proteobacteria	Other	0	0	0	0	0.803	0.699	1
Firmicutes	Anaerofilum	0	0	0	0	0.734	0.502	1
Actinobacteria	Scardovia	0	0	0	0	0.177	0.005	1
Firmicutes	Fructobacillus	0	0	0	0	0.567	0.115	1
Proteobacteria	Arcobacter	0	0	0	0	0.706	0.371	1
Firmicutes	Finegoldia	0	0	0	0	0.839	0.770	1
Synergistetes	Other	0	0	0	0	0.567	0.107	1
TM7	Other	0	0	0	0	0.768	0.587	1
Proteobacteria	Kaistobacter	0	0	0	0	0.590	0.186	1
Proteobacteria	Other	0	0	0	0	0.357	0.024	1
Deferribacteres	Mucispirillum	0	0	0	0	0.803	0.699	1
Bacteroidetes	Other	0	0	0	0	0.590	0.180	1
Actinobacteria	Other	0	0	0	0	0.716	0.405	1
Actinobacteria	Rubrobacter	0	0	0	0	0.744	0.512	1
Bacteroidetes	Rikenella	0	0	0	0	0.878	0.819	1
Proteobacteria	Methylobacterium	0	0	0	0	0.726	0.468	1
Proteobacteria	Other	0	0	0	0	0.240	0.011	1
Lentisphaerae	Other	0	0.02%	0	0	0.863	0.797	1
Proteobacteria	Succinatimonas	0	0	0	0	0.177	0.002	0.323
Proteobacteria	Other	0	0	0	0	0.264	0.013	1
Bacteroidetes	Paludibacter	0	0	0	0	0.382	0.037	1
Proteobacteria	Other	0	0	0	0.02%	0.382	0.037	1
Proteobacteria	Other	0	0	0	0	0.382	0.037	1
Firmicutes	Alloiococcus	0	0	0	0	0.590	0.173	1
Firmicutes	Epulopiscium	0	0	0	0	0.590	0.183	1
Proteobacteria	Helicobacter	0	0	0	0	0.594	0.208	1
Bacteroidetes	Cloacibacterium	0	0	0	0	0.720	0.422	1
Actinobacteria	Quadrisphaera	0	0	0	0	0.726	0.481	1
Firmicutes	Jeotgalicoccus	0	0	0	0	0.726	0.481	1
Proteobacteria	Other	0	0	0	0	0.726	0.481	1
Proteobacteria	Tepidimonas	0	0	0	0	0.726	0.481	1
Proteobacteria	Luteimonas	0	0	0	0	0.726	0.481	1
Proteobacteria	Other	0	0	0	0	0.806	0.712	1
*Data re expressed as mean. False discovery rate. Kruskall-Wallis H-test, significant difference when p<0.05.

## Sheet: Plan1
Bacteria	Proteobacteria	Gammaproteobacteria	Aeromonadales	Succinivibrionaceae	Succinatimonas
Archaea	Euryarchaeota	Methanobacteria	Methanobacteriales	Methanobacteriaceae	Methanobrevibacter
Bacteria	Firmicutes	Bacilli	Lactobacillales	Carnobacteriaceae	Granulicatella
Bacteria	Verrucomicrobia	Verrucomicrobiae	Verrucomicrobiales	Verrucomicrobiaceae	Akkermansia
Bacteria	Actinobacteria	Actinobacteria	Bifidobacteriales	Bifidobacteriaceae	Scardovia
Bacteria	Bacteroidetes	Bacteroidia	Bacteroidales	Rikenellaceae	AF12
Bacteria	Proteobacteria	Deltaproteobacteria	Desulfovibrionales	Desulfovibrionaceae	Bilophila
Bacteria	Proteobacteria	Alphaproteobacteria	RF32	Other	Other
Bacteria	Proteobacteria	Gammaproteobacteria	Xanthomonadales	Xanthomonadaceae	Other
Bacteria	Proteobacteria	Gammaproteobacteria	Aeromonadales	Aeromonadaceae	Other
Bacteria	Bacteroidetes	Bacteroidia	Bacteroidales	Rikenellaceae	Alistipes
Bacteria	Firmicutes	Clostridia	Clostridiales	Veillonellaceae	Dialister
Bacteria	Proteobacteria	Alphaproteobacteria	Rhizobiales	Methylobacteriaceae	Other
Bacteria	Synergistetes	Synergistia	Synergistales	Synergistaceae	Cloacibacillus
Bacteria	Verrucomicrobia	Opitutae	[Cerasicoccales]	[Cerasicoccaceae]	Other
Bacteria	Cyanobacteria	Chloroplast	Streptophyta	Other	Other
Bacteria	Bacteroidetes	Bacteroidia	Bacteroidales	Porphyromonadaceae	Paludibacter
Bacteria	Proteobacteria	Alphaproteobacteria	Rickettsiales	Other	Other
Bacteria	Proteobacteria	Alphaproteobacteria	Rickettsiales	mitochondria	Other
Bacteria	Proteobacteria	Gammaproteobacteria	Pseudomonadales	Pseudomonadaceae	Pseudomonas
Bacteria	Bacteroidetes	Bacteroidia	Bacteroidales	Rikenellaceae	Other
Bacteria	Bacteroidetes	Bacteroidia	Bacteroidales	[Odoribacteraceae]	Butyricimonas
Bacteria	Tenericutes	Mollicutes	Anaeroplasmatales	Anaeroplasmataceae	Other
Bacteria	Firmicutes	Erysipelotrichi	Erysipelotrichales	Erysipelotrichaceae	Bulleidia
Bacteria	Proteobacteria	Betaproteobacteria	Burkholderiales	Alcaligenaceae	Sutterella
Bacteria	Proteobacteria	Gammaproteobacteria	Enterobacteriales	Enterobacteriaceae	Serratia
Bacteria	Firmicutes	Clostridia	Clostridiales	Lachnospiraceae	Roseburia
Bacteria	Bacteroidetes	Bacteroidia	Bacteroidales	Bacteroidaceae	Bacteroides
Bacteria	Firmicutes	Clostridia	Clostridiales	Peptococcaceae	Peptococcus
Bacteria	Firmicutes	Clostridia	Clostridiales	Other	Other
Bacteria	Firmicutes	Erysipelotrichi	Erysipelotrichales	Erysipelotrichaceae	Coprobacillus
Bacteria	Actinobacteria	Coriobacteriia	Coriobacteriales	Coriobacteriaceae	Adlercreutzia
Bacteria	Actinobacteria	Actinobacteria	Actinomycetales	Actinomycetaceae	Actinomyces
Bacteria	Synergistetes	Synergistia	Synergistales	Synergistaceae	Other
Bacteria	Firmicutes	Erysipelotrichi	Erysipelotrichales	Erysipelotrichaceae	[Eubacterium]
Bacteria	Actinobacteria	Actinobacteria	Bifidobacteriales	Bifidobacteriaceae	Bifidobacterium
Bacteria	Firmicutes	Bacilli	Lactobacillales	Leuconostocaceae	Fructobacillus
Bacteria	Firmicutes	Bacilli	Lactobacillales	Lactobacillaceae	Other
Bacteria	Firmicutes	Clostridia	Clostridiales	Christensenellaceae	Other
Bacteria	Firmicutes	Clostridia	Clostridiales	Veillonellaceae	Acidaminococcus
Bacteria	Actinobacteria	Coriobacteriia	Coriobacteriales	Coriobacteriaceae	Slackia
Bacteria	Firmicutes	Clostridia	Clostridiales	Lachnospiraceae	Other
Bacteria	Bacteroidetes	Bacteroidia	Bacteroidales	Porphyromonadaceae	Parabacteroides
Bacteria	Firmicutes	Clostridia	Clostridiales	[Tissierellaceae]	Parvimonas
Bacteria	Proteobacteria	Betaproteobacteria	Burkholderiales	Comamonadaceae	Schlegelella
Bacteria	Firmicutes	Erysipelotrichi	Erysipelotrichales	Erysipelotrichaceae	Other
Bacteria	Proteobacteria	Betaproteobacteria	Burkholderiales	Alcaligenaceae	Other
Bacteria	Firmicutes	Clostridia	Clostridiales	Dehalobacteriaceae	Other
Bacteria	Bacteroidetes	Flavobacteriia	Flavobacteriales	Cryomorphaceae	Fluviicola
Bacteria	Bacteroidetes	Bacteroidia	Bacteroidales	[Paraprevotellaceae]	[Prevotella]
Bacteria	Firmicutes	Clostridia	Clostridiales	Peptococcaceae	rc4-4
Bacteria	Firmicutes	Erysipelotrichi	Erysipelotrichales	Erysipelotrichaceae	cc_115
Bacteria	Firmicutes	Clostridia	Clostridiales	Veillonellaceae	Mitsuokella
Bacteria	Bacteroidetes	Bacteroidia	Bacteroidales	[Barnesiellaceae]	Other
Bacteria	Firmicutes	Bacilli	Lactobacillales	Aerococcaceae	Alloiococcus
Bacteria	Proteobacteria	Gammaproteobacteria	Aeromonadales	Succinivibrionaceae	Succinivibrio
Bacteria	Actinobacteria	Coriobacteriia	Coriobacteriales	Coriobacteriaceae	Eggerthella
Bacteria	Bacteroidetes	Flavobacteriia	Flavobacteriales	[Weeksellaceae]	Other
Bacteria	Firmicutes	Clostridia	Clostridiales	Lachnospiraceae	Epulopiscium
Bacteria	Proteobacteria	Alphaproteobacteria	Sphingomonadales	Sphingomonadaceae	Kaistobacter
Bacteria	Firmicutes	Clostridia	Clostridiales	Christensenellaceae	Christensenella
Bacteria	Actinobacteria	Coriobacteriia	Coriobacteriales	Coriobacteriaceae	Other
Bacteria	Bacteroidetes	Bacteroidia	Bacteroidales	[Odoribacteraceae]	Odoribacter
Bacteria	Firmicutes	Clostridia	Clostridiales	Veillonellaceae	Phascolarctobacterium
Bacteria	Actinobacteria	Actinobacteria	Actinomycetales	Micrococcaceae	Rothia
Bacteria	Proteobacteria	Gammaproteobacteria	Aeromonadales	Succinivibrionaceae	Other
Bacteria	Proteobacteria	Epsilonproteobacteria	Campylobacterales	Helicobacteraceae	Helicobacter
Bacteria	Firmicutes	Erysipelotrichi	Erysipelotrichales	Erysipelotrichaceae	Holdemania
Bacteria	Actinobacteria	Actinobacteria	Actinomycetales	Other	Other
Bacteria	Proteobacteria	Alphaproteobacteria	Rhodobacterales	Rhodobacteraceae	Paracoccus
Bacteria	Proteobacteria	Betaproteobacteria	Burkholderiales	Alcaligenaceae	Rhodospirillum
Bacteria	Firmicutes	Erysipelotrichi	Erysipelotrichales	Erysipelotrichaceae	RFN20
Bacteria	Firmicutes	Clostridia	Clostridiales	Syntrophomonadaceae	Syntrophomonas
Bacteria	Firmicutes	Clostridia	Clostridiales	Ruminococcaceae	Anaerotruncus
Bacteria	Firmicutes	Clostridia	Clostridiales	Lachnospiraceae	Lachnobacterium
Bacteria	Firmicutes	Clostridia	Clostridiales	[Mogibacteriaceae]	Mogibacterium
Bacteria	Firmicutes	Clostridia	Clostridiales	[Mogibacteriaceae]	Other
Bacteria	Actinobacteria	Actinobacteria	Actinomycetales	Corynebacteriaceae	Corynebacterium
Bacteria	Proteobacteria	Betaproteobacteria	Burkholderiales	Oxalobacteraceae	Oxalobacter
Bacteria	Proteobacteria	Betaproteobacteria	Neisseriales	Neisseriaceae	Neisseria
Bacteria	Actinobacteria	Actinobacteria	Actinomycetales	Intrasporangiaceae	Terracoccus
Bacteria	Proteobacteria	Alphaproteobacteria	Other	Other	Other
Bacteria	Firmicutes	Clostridia	Clostridiales	[Tissierellaceae]	24838
Bacteria	Lentisphaerae	[Lentisphaeria]	Victivallales	Victivallaceae	Other
Bacteria	Firmicutes	Clostridia	Clostridiales	Lachnospiraceae	Coprococcus
Bacteria	Fusobacteria	Fusobacteriia	Fusobacteriales	Fusobacteriaceae	Fusobacterium
Bacteria	Firmicutes	Bacilli	Turicibacterales	Turicibacteraceae	Turicibacter
Bacteria	Bacteroidetes	Bacteroidia	Bacteroidales	p-2534-18B5	Other
Bacteria	Bacteroidetes	Flavobacteriia	Flavobacteriales	Cryomorphaceae	Other
Bacteria	Proteobacteria	Alphaproteobacteria	Kiloniellales	Other	Other
Bacteria	Proteobacteria	Betaproteobacteria	Rhodocyclales	Rhodocyclaceae	Azoarcus
Bacteria	Firmicutes	Bacilli	Gemellales	Gemellaceae	Other
Bacteria	Bacteroidetes	Bacteroidia	Bacteroidales	Porphyromonadaceae	Porphyromonas
Bacteria	Firmicutes	Clostridia	Clostridiales	Ruminococcaceae	Oscillospira
Bacteria	Proteobacteria	Deltaproteobacteria	Desulfovibrionales	Desulfovibrionaceae	Other
Bacteria	Proteobacteria	Alphaproteobacteria	Sphingomonadales	Sphingomonadaceae	Sphingomonas
Bacteria	Firmicutes	Bacilli	Lactobacillales	Aerococcaceae	Other
Bacteria	Proteobacteria	Gammaproteobacteria	Pseudomonadales	Moraxellaceae	Acinetobacter
Bacteria	Firmicutes	Clostridia	Clostridiales	Lachnospiraceae	Oribacterium
Bacteria	Actinobacteria	Coriobacteriia	Coriobacteriales	Coriobacteriaceae	Collinsella
Bacteria	Firmicutes	Clostridia	Clostridiales	Eubacteriaceae	Pseudoramibacter_Eubacterium
Bacteria	Firmicutes	Clostridia	Clostridiales	Ruminococcaceae	Papillibacter
Bacteria	Proteobacteria	Epsilonproteobacteria	Campylobacterales	Campylobacteraceae	Arcobacter
Bacteria	Firmicutes	Clostridia	Clostridiales	Lachnospiraceae	[Ruminococcus]
Bacteria	Elusimicrobia	Elusimicrobia	Elusimicrobiales	Elusimicrobiaceae	Other
Bacteria	Proteobacteria	Gammaproteobacteria	Pseudomonadales	Moraxellaceae	Enhydrobacter
Bacteria	Tenericutes	Mollicutes	RF39	Other	Other
Bacteria	Firmicutes	Bacilli	Lactobacillales	Enterococcaceae	Enterococcus
Bacteria	Firmicutes	Bacilli	Lactobacillales	Streptococcaceae	Lactococcus
Bacteria	Firmicutes	Clostridia	Clostridiales	Ruminococcaceae	Other
Bacteria	Actinobacteria	Actinobacteria	Actinomycetales	Nocardioidaceae	Other
Archaea	Euryarchaeota	Thermoplasmata	E2	[Methanomassiliicoccaceae]	vadinCA11
Bacteria	Firmicutes	Clostridia	Clostridiales	Dehalobacteriaceae	Dehalobacterium
Bacteria	Firmicutes	Clostridia	Clostridiales	Peptococcaceae	Other
Bacteria	Bacteroidetes	Flavobacteriia	Flavobacteriales	[Weeksellaceae]	Cloacibacterium
Bacteria	Firmicutes	Erysipelotrichi	Erysipelotrichales	Erysipelotrichaceae	PSB-M-3
Bacteria	Firmicutes	Clostridia	Clostridiales	Clostridiaceae	Other
Bacteria	Firmicutes	Bacilli	Lactobacillales	Lactobacillaceae	Lactobacillus
Bacteria	Firmicutes	Clostridia	Clostridiales	[Mogibacteriaceae]	Anaerovorax
Bacteria	Actinobacteria	Actinobacteria	Actinomycetales	Actinomycetaceae	Other
Bacteria	Proteobacteria	Betaproteobacteria	Tremblayales	Tremblayaceae	Carsonella
Bacteria	Proteobacteria	Alphaproteobacteria	Rhizobiales	Methylobacteriaceae	Methylobacterium
Bacteria	Firmicutes	Bacilli	Lactobacillales	Streptococcaceae	Streptococcus
Bacteria	Proteobacteria	Gammaproteobacteria	Enterobacteriales	Enterobacteriaceae	Proteus
Bacteria	Bacteroidetes	Bacteroidia	Bacteroidales	[Paraprevotellaceae]	Other
Bacteria	Actinobacteria	Actinobacteria	Actinomycetales	Kineosporiaceae	Quadrisphaera
Bacteria	Firmicutes	Bacilli	Bacillales	Staphylococcaceae	Jeotgalicoccus
Bacteria	Proteobacteria	Alphaproteobacteria	Rhodospirillales	Rhodospirillaceae	Other
Bacteria	Proteobacteria	Betaproteobacteria	Burkholderiales	Comamonadaceae	Tepidimonas
Bacteria	Proteobacteria	Gammaproteobacteria	Xanthomonadales	Xanthomonadaceae	Luteimonas
Bacteria	Firmicutes	Erysipelotrichi	Erysipelotrichales	Erysipelotrichaceae	p-75-a5
Bacteria	Firmicutes	Clostridia	Clostridiales	Ruminococcaceae	Anaerofilum
Bacteria	Proteobacteria	Alphaproteobacteria	BD7-3	Other	Other
Bacteria	Proteobacteria	Alphaproteobacteria	Rhodobacterales	Rhodobacteraceae	Rubellimicrobium
Bacteria	Actinobacteria	Rubrobacteria	Rubrobacterales	Rubrobacteraceae	Rubrobacter
Bacteria	Firmicutes	Clostridia	Clostridiales	Lachnospiraceae	Anaerostipes
Bacteria	Firmicutes	Clostridia	Clostridiales	Veillonellaceae	Veillonella
Bacteria	Firmicutes	Bacilli	Bacillales	Staphylococcaceae	Staphylococcus
Bacteria	Proteobacteria	Deltaproteobacteria	Desulfovibrionales	Desulfovibrionaceae	Desulfovibrio
Bacteria	Firmicutes	Clostridia	Clostridiales	Ruminococcaceae	Clostridium
Bacteria	Firmicutes	Clostridia	Clostridiales	EtOH8	Other
Bacteria	Proteobacteria	Gammaproteobacteria	Enterobacteriales	Enterobacteriaceae	Other
Bacteria	Firmicutes	Clostridia	Clostridiales	Lachnospiraceae	Blautia
Bacteria	Bacteroidetes	Bacteroidia	Bacteroidales	[Paraprevotellaceae]	Paraprevotella
Bacteria	Firmicutes	Clostridia	Clostridiales	Ruminococcaceae	Ruminococcus
Bacteria	Firmicutes	Clostridia	Clostridiales	[Tissierellaceae]	WAL_1855D
Bacteria	Actinobacteria	Actinobacteria	Bifidobacteriales	Bifidobacteriaceae	Alloscardovia
Bacteria	Firmicutes	Bacilli	Lactobacillales	Leuconostocaceae	Other
Bacteria	TM7	TM7-3	Other	Other	Other
Bacteria	Proteobacteria	Betaproteobacteria	Burkholderiales	Burkholderiaceae	Lautropia
Bacteria	Firmicutes	Clostridia	Clostridiales	Veillonellaceae	Megamonas
Bacteria	Firmicutes	Clostridia	Clostridiales	Veillonellaceae	Other
Bacteria	Bacteroidetes	Bacteroidia	Bacteroidales	[Paraprevotellaceae]	CF231
Bacteria	Proteobacteria	Gammaproteobacteria	Enterobacteriales	Enterobacteriaceae	Enterobacter
Bacteria	Tenericutes	RF3	ML615J-28	Other	Other
Bacteria	Firmicutes	Clostridia	SHA-98	Other	Other
Bacteria	Firmicutes	Clostridia	Clostridiales	Eubacteriaceae	Anaerofustis
Archaea	Euryarchaeota	Methanobacteria	Methanobacteriales	Methanobacteriaceae	Methanosphaera
Bacteria	Bacteroidetes	Bacteroidia	Bacteroidales	Prevotellaceae	Prevotella
Bacteria	Firmicutes	Clostridia	Clostridiales	Lachnospiraceae	Lachnospira
Bacteria	Firmicutes	Clostridia	Clostridiales	Lachnospiraceae	Dorea
Bacteria	Actinobacteria	Coriobacteriia	Coriobacteriales	Coriobacteriaceae	Atopobium
Bacteria	Proteobacteria	Gammaproteobacteria	Pasteurellales	Pasteurellaceae	Haemophilus
Bacteria	Firmicutes	Erysipelotrichi	Erysipelotrichales	Erysipelotrichaceae	Catenibacterium
Bacteria	Deferribacteres	Deferribacteres	Deferribacterales	Deferribacteraceae	Mucispirillum
Bacteria	Proteobacteria	Alphaproteobacteria	Rhizobiales	Rhizobiaceae	Other
Bacteria	Proteobacteria	Gammaproteobacteria	Pseudomonadales	Moraxellaceae	Moraxella
Bacteria	Actinobacteria	Actinobacteria	Actinomycetales	Dermacoccaceae	Dermacoccus
Bacteria	Bacteroidetes	Bacteroidia	Bacteroidales	ML635J-40	Other
Bacteria	Bacteroidetes	Cytophagia	Cytophagales	Cytophagaceae	Spirosoma
Bacteria	Proteobacteria	Betaproteobacteria	Burkholderiales	Comamonadaceae	Comamonas
Bacteria	Firmicutes	Clostridia	Clostridiales	Ruminococcaceae	Faecalibacterium
Bacteria	Proteobacteria	Alphaproteobacteria	Rhodobacterales	Rhodobacteraceae	Other
Bacteria	Bacteroidetes	Bacteroidia	Bacteroidales	Prevotellaceae	Other
Bacteria	Cyanobacteria	Nostocophycideae	Nostocales	Nostocaceae	Other
Bacteria	Firmicutes	Erysipelotrichi	Erysipelotrichales	Erysipelotrichaceae	Clostridium
Bacteria	Firmicutes	Clostridia	Clostridiales	Clostridiaceae	Clostridium
Bacteria	Bacteroidetes	Bacteroidia	Bacteroidales	Other	Other
Bacteria	Proteobacteria	Gammaproteobacteria	Xanthomonadales	Xanthomonadaceae	Stenotrophomonas
Bacteria	Firmicutes	Clostridia	Clostridiales	[Tissierellaceae]	Finegoldia
Bacteria	Lentisphaerae	[Lentisphaeria]	Z20	R4-45B	Other
Bacteria	Verrucomicrobia	Verruco-5	WCHB1-41	RFP12	Other
Bacteria	Bacteroidetes	Bacteroidia	Bacteroidales	Rikenellaceae	Rikenella
Bacteria	Bacteroidetes	Bacteroidia	Bacteroidales	S24-7	Other
Bacteria	Cyanobacteria	4C0d-2	YS2	Other	Other
Bacteria	Firmicutes	Bacilli	Lactobacillales	Leuconostocaceae	Leuconostoc
Bacteria	Proteobacteria	Epsilonproteobacteria	Campylobacterales	Campylobacteraceae	Campylobacter
Bacteria	Lentisphaerae	[Lentisphaeria]	Victivallales	Victivallaceae	Victivallis
Bacteria	Firmicutes	Clostridia	Clostridiales	Peptostreptococcaceae	Peptostreptococcus
Bacteria	Firmicutes	Clostridia	Clostridiales	Veillonellaceae	Megasphaera
Bacteria	Firmicutes	Bacilli	Lactobacillales	Leuconostocaceae	Weissella
Bacteria	Elusimicrobia	Elusimicrobia	Elusimicrobiales	Elusimicrobiaceae	Elusimicrobium
No blast hit	Other	Other	Other	Other	Other
Bacteria	Firmicutes	Clostridia	Clostridiales	Peptostreptococcaceae	Other
Bacteria	Firmicutes	Bacilli	Bacillales	Bacillaceae	Anoxybacillus
Bacteria	Firmicutes	Clostridia	Clostridiales	Lachnospiraceae	Butyrivibrio
